# Supplementary material for: Improvement of the clinical skills of nurse anesthesia students using mini-clinical evaluation exercises in Iran: a randomized controlled study
Source: J Educ Eval Health Prof. 2023 Apr 6;20:12. doi: 10.3352/jeehp.2023.20.12 (PMC10209614; doi:10.3352/jeehp.2023.20.12)
Supplement: Supplementary file 1 [file jeehp-20-12-dataset1.xlsx]

## Sheet: Sheet1
intervention (pre test)	Q1	Q2	Q3	Q4	Q5	Q6	Q7	Q8	Q9	Q10	Q11	Q12	Q13	Q14	Q15	Q16	total score	gender: female 1 - male2
1	3	2	3	3	3	3	2	2	3	3	3	3	2	3	2	3	43	2
2	3	2	4	2	3	3	4	2	4	3	3	4	3	3	3	3	49	1
3	4	3	2	4	2	2	4	2	2	2	3	2	2	2	4	2	42	1
4	3	3	4	3	2	4	3	3	3	2	4	3	4	4	3	3	51	1
5	3	4	3	3	4	2	2	3	3	4	1	4	3	3	4	2	48	2
6	4	3	2	4	3	3	2	4	3	3	4	1	3	2	3	3	47	1
7	4	4	4	3	3	4	4	3	3	4	4	3	3	2	3	2	53	1
8	3	3	3	3	4	3	3	2	3	2	1	3	4	4	2	3	46	2
9	4	3	3	4	3	3	3	3	4	4	1	4	4	3	2	3	51	1
10	3	4	4	3	2	3	4	2	3	3	4	3	3	3	3	2	49	1
11	4	4	4	3	3	2	3	2	4	4	3	4	4	4	4	3	55	1
12	3	3	4	3	2	1	4	1	3	3	4	3	4	3	3	2	46	1
13	3	3	3	4	3	3	4	2	4	2	1	3	3	2	3	2	45	2
14	4	3	3	3	4	3	3	1	4	3	2	3	3	3	2	4	48	1
15	1	4	4	1	3	2	4	2	3	1	3	4	2	3	3	2	42	1
16	4	4	4	3	3	2	4	3	4	3	4	4	3	4	4	4	57	1
17	4	3	3	3	4	2	3	2	3	1	3	3	2	3	3	3	45	1
18	3	3	3	4	3	3	2	3	4	2	3	4	2	1	2	3	45	2
19	4	3	4	3	3	4	3	4	4	3	3	4	2	3	3	3	53	1
20	4	4	4	3	3	3	2	4	3	2	4	3	4	4	2	4	53	1
21	4	3	3	2	3	2	3	3	2	3	2	1	3	3	3	3	43	1
22	3	2	3	2	3	3	2	2	3	3	3	3	2	3	3	3	43	2
23	4	4	4	3	4	4	3	4	4	4	4	4	4	4	4	4	62	2
24	4	4	3	4	4	4	4	4	4	4	4	4	3	4	4	4	62	1
25	4	4	4	4	4	4	4	4	4	3	4	3	4	4	4	4	62	2

## Sheet: Sheet2
intervention (post test)	Q1	Q2	Q3	Q4	Q5	Q6	Q7	Q8	Q9	Q10	Q11	Q12	Q13	Q14	Q15	Q16	total score
1	3	3	3	3	3	3	3	3	4	3	3	3	3	4	3	3	50
2	4	4	4	3	3	4	4	4	4	3	4	4	3	4	4	4	60
3	4	3	2	4	3	3	4	3	3	3	3	3	3	2	4	3	50
4	4	4	4	4	4	4	3	3	4	4	4	4	4	4	3	3	60
5	3	4	4	3	4	4	4	3	3	4	3	4	3	3	4	4	57
6	4	3	3	4	3	3	4	4	3	3	4	3	3	4	3	4	55
7	4	4	4	3	4	4	4	4	3	4	4	4	3	4	3	4	60
8	4	3	4	3	4	3	4	2	3	2	4	3	4	4	4	4	55
9	4	4	4	4	3	4	3	4	4	4	4	4	4	3	4	4	61
10	4	4	4	3	4	3	4	4	4	3	4	4	3	4	3	3	58
11	4	4	4	4	4	4	4	4	4	4	4	4	4	4	4	4	64
12	4	4	4	4	2	3	4	4	3	4	4	3	4	3	3	4	57
13	4	4	4	4	4	4	4	4	4	4	4	4	4	4	4	4	64
14	4	4	4	4	4	3	3	4	4	3	4	3	4	4	4	4	60
15	3	4	4	4	3	4	4	4	3	4	3	4	4	3	3	4	58
16	4	4	4	4	4	4	4	4	4	4	4	4	4	4	4	4	64
17	4	4	4	4	4	4	3	4	4	4	4	4	4	4	4	4	63
18	4	4	4	4	3	3	3	3	4	3	3	4	2	4	4	4	56
19	4	4	4	4	4	4	4	4	4	4	4	4	4	4	4	4	64
20	4	4	4	4	4	4	4	4	4	4	4	4	4	4	4	4	64
21	4	4	4	4	3	4	3	4	3	4	2	4	4	4	4	4	59
22	4	4	4	4	4	4	4	4	4	3	4	4	4	4	4	4	63
23	4	4	4	4	4	4	4	4	4	4	4	4	4	4	4	4	64
24	4	4	4	4	4	4	4	4	4	4	4	4	4	4	4	4	64
25	4	4	4	4	4	4	4	4	4	4	4	4	4	4	4	4	64

## Sheet: Sheet3
control (pre test)	Q1	Q2	Q3	Q4	Q5	Q6	Q7	Q8	Q9	Q10	Q11	Q12	Q13	Q14	Q15	Q16	total score	gender: female 1 - male2
1	4	4	3	3	2	3	4	2	1	2	3	2	3	3	3	3	45	1
2	4	3	2	4	3	3	4	3	3	1	4	2	3	2	3	2	46	1
3	4	4	4	3	3	4	2	3	3	3	3	3	2	3	1	2	47	2
4	4	3	3	4	3	3	4	1	2	3	2	3	1	4	2	3	45	2
5	3	4	3	3	3	4	2	2	4	2	3	3	3	2	3	3	47	1
6	4	3	3	4	3	1	4	2	2	1	4	3	4	2	3	3	46	1
7	3	3	4	3	2	3	4	3	3	2	4	2	3	2	3	3	47	1
8	4	4	3	3	4	4	3	3	4	4	3	4	3	3	4	3	54	1
9	4	3	3	3	3	3	4	3	2	3	2	3	2	1	3	3	45	1
10	3	4	3	4	3	2	2	4	3	4	3	4	3	3	2	3	50	2
11	4	3	3	3	4	3	4	2	2	3	2	3	1	3	3	3	46	1
12	3	3	4	3	3	4	2	4	3	4	4	2	3	3	3	3	51	1
13	4	3	3	4	4	3	3	3	4	4	2	3	2	2	3	3	50	1
14	3	4	3	4	3	3	4	3	3	3	3	4	4	4	2	3	53	1
15	3	3	4	3	3	2	3	4	3	2	4	2	3	2	3	3	47	1
16	4	3	3	3	4	3	3	2	4	3	2	1	3	2	1	2	43	2
17	3	3	4	3	3	4	3	3	3	4	3	3	3	3	3	3	51	1
18	4	4	3	4	3	3	4	2	4	2	3	4	4	3	3	3	53	1
19	3	4	3	3	4	3	3	3	3	4	4	2	3	2	2	3	49	1
20	4	3	3	4	3	3	2	4	3	2	3	4	2	1	2	2	45	1
21	4	4	2	4	4	2	4	3	4	1	4	4	3	3	3	4	53	2
22	3	3	4	3	3	4	3	2	3	2	3	1	2	1	3	3	43	1
23	3	3	3	2	4	3	2	3	4	3	4	2	3	3	2	3	47	1
24	3	3	3	3	3	4	3	3	3	2	3	3	2	4	3	3	48	1
25	4	3	4	3	3	3	4	3	3	4	2	4	3	4	4	3	54	1

## Sheet: Sheet4
control (post test)	Q1	Q2	Q3	Q4	Q5	Q6	Q7	Q8	Q9	Q10	Q11	Q12	Q13	Q14	Q15	Q16	total score
1	4	4	3	3	2	3	4	3	2	2	3	3	3	3	3	3	48
2	4	3	3	4	3	3	4	3	3	3	4	3	3	2	3	2	50
3	4	4	4	3	3	4	3	3	3	3	4	3	3	3	3	3	52
4	4	3	3	4	3	3	4	2	2	3	2	3	2	4	2	3	47
5	3	4	3	3	3	4	3	3	4	3	3	3	3	3	3	3	51
6	4	3	3	4	3	3	4	2	2	3	4	3	4	3	3	3	51
7	4	3	4	3	3	3	4	3	3	3	4	3	3	4	3	3	53
8	4	4	3	3	4	4	4	3	3	4	3	4	3	4	4	3	57
9	4	3	3	3	3	3	4	3	3	3	3	3	2	3	3	3	49
10	3	4	3	4	3	3	3	4	3	4	3	4	3	3	3	3	54
11	4	3	3	3	4	3	4	2	3	3	3	3	3	3	3	3	50
12	4	3	4	3	3	4	3	4	3	4	4	3	3	3	3	3	54
13	4	3	3	4	4	3	3	3	4	4	4	3	3	3	3	3	54
14	4	4	3	4	4	3	4	3	3	3	3	4	4	4	4	3	57
15	3	3	4	3	3	2	3	4	3	3	4	3	3	3	3	3	50
16	4	3	2	2	4	3	3	2	4	3	2	2	3	2	3	3	45
17	3	3	4	4	3	4	3	4	3	4	3	4	3	4	3	3	55
18	4	4	4	4	3	3	4	3	4	3	3	4	4	3	3	4	57
19	3	4	3	4	4	3	3	3	3	4	4	3	3	4	2	3	53
20	4	3	3	4	3	3	2	4	3	3	3	4	2	2	3	3	49
21	4	4	3	4	4	3	4	3	4	4	4	4	3	3	3	4	58
22	3	3	4	3	3	4	3	2	3	2	3	2	2	3	3	3	46
23	4	3	3	3	4	3	3	3	4	3	4	3	3	3	2	3	51
24	3	3	3	3	3	4	3	3	3	4	3	3	4	4	3	3	52
25	4	3	4	4	4	4	4	3	3	4	4	4	4	4	4	3	60
