# Supplementary material for: Improvement of the clinical skills of nurse anesthesia students using mini-clinical evaluation exercises in Iran: a randomized controlled study
Source: J Educ Eval Health Prof. 2023 Apr 6;20:12. doi: 10.3352/jeehp.2023.20.12 (PMC10209614; doi:10.3352/jeehp.2023.20.12)
Supplement: Supplementary file 2 [file jeehp-20-12-dataset2.xlsx]

## Sheet: jeehp_23_025_iran_cex
item1	item2	item3	item4	item5	item6	item7	item8	item9	item10	item11	item12	item13	item14	item15	item16	item17	item18	item19
5	4	4	4	5	5	5	4	5	5	5	4	3	4	4	4	3	4	4
4	4	5	5	4	4	2	4	5	4	5	4	5	4	2	2	2	4	5
4	4	5	5	4	4	2	4	5	4	5	4	2	2	4	4	2	4	5
4	5	4	4	5	2	2	4	4	4	5	2	2	4	4	4	3	3	4
5	4	4	4	5	4	5	5	4	4	5	5	5	5	4	1	4	4	4
5	5	5	4	5	5	5	5	5	5	5	5	5	4	5	3	5	5	5
3	3	3	3	4	3	4	3	3	4	4	4	4	4	3	3	4	3	4
3	3	3	3	4	3	4	3	3	4	4	4	4	4	3	3	4	3	4
5	5	4	4	4	4	4	3	4	4	4	4	3	4	3	3	4	3	3
5	5	4	4	4	4	4	3	4	4	4	4	4	3	4	3	4	3	3
4	5	4	5	5	4	1	5	5	5	5	5	4	5	4	1	5	5	5
4	5	5	4	5	4	4	5	5	5	4	4	2	5	5	1	2	4	5
5	5	5	5	5	5	5	5	4	5	5	4	5	4	5	2	4	4	5
4	5	5	4	5	4	5	2	4	5	5	4	5	4	5	2	4	4	5
4	4	2	2	5	5	5	5	5	5	5	5	5	4	4	2	4	4	4
4	4	5	5	5	5	5	5	5	5	5	5	5	5	5	1	4	4	5
4	5	4	5	5	5	5	5	5	5	5	5	5	5	5	4	3	3	3
4	2	4	4	4	4	2	4	2	4	2	4	4	5	5	4	1	2	4
4	4	4	4	4	3	4	4	4	4	4	4	4	4	4	4	4	4	4
5	5	4	5	5	4	4	5	5	4	5	5	4	3	5	4	4	5	5
3	4	4	4	4	4	4	5	4	4	3	3	3	3	2	1	1	1	1
5	5	1	4	4	4	4	5	4	5	4	5	5	5	5	1	5	5	5
5	5	5	5	5	5	5	4	4	4	5	5	5	5	5	5	5	5	5
5	5	5	5	5	5	5	5	5	5	5	5	5	5	5	5	5	5	5
5	5	5	5	5	5	5	5	5	5	5	5	5	5	5	5	5	5	5
